# Supplementary material for: RXR Agonist V-125 Induces Distinct Transcriptional and Immunomodulatory Programs in Mammary Tumors of MMTV-Neu Mice Compared to Bexarotene
Source: Biomedicines. 2025 Dec 30;14(1):80. doi: 10.3390/biomedicines14010080 (PMC12838048; doi:10.3390/biomedicines14010080)
Supplement: Supplementary file 1 [file biomedicines-14-00080-s001.zip]

Archive with 1 entries (1 files):
- biomedicines-4004303-supplementary.pdf
